# Supplementary material for: Photo and Plasma Activation of Dental Implant Titanium Surfaces. A Systematic Review with Meta-Analysis of Pre-Clinical Studies
Source: J Clin Med. 2020 Aug 31;9(9):2817. doi: 10.3390/jcm9092817 (PMC7565759; doi:10.3390/jcm9092817)
Supplement: Supplementary file 1 [file jcm-09-02817-s001.zip]

Archive with 1 entries (1 files):
- jcm-902341-supplementary.docx
